# Supplementary material for: Body and organ weight data in 28-day toxicological studies in two mouse strains
Source: Data Brief. 2019 Oct 7;27:104632. doi: 10.1016/j.dib.2019.104632 (PMC6806444; doi:10.1016/j.dib.2019.104632)
Supplement: Multimedia component 1 [file mmc1.xlsx]

## Sheet: Study_Data
Study	Supplier	Sex	Organ	Absolute organ weight (g)	Relative Organ weight (% of body weight)
1-j78	Janvier	M	Adrenal glands	0.005	0.0251256
1-j78	Janvier	M	Adrenal glands	0.004	0.0184332
1-j78	Janvier	M	Adrenal glands	0.004	0.0168776
1-j78	Janvier	M	Adrenal glands	0.005	0.0239234
1-j78	Janvier	M	Adrenal glands	0.004	0.0193237
1-j78	Janvier	F	Adrenal glands	0.006	0.035503
1-j78	Janvier	F	Adrenal glands	0.006	0.0348837
1-j78	Janvier	F	Adrenal glands	0.007	0.0404624
1-j78	Janvier	F	Adrenal glands	0.007	0.039548
1-j78	Janvier	F	Adrenal glands	0.007	0.0421687
1-j78	Janvier	F	Uterus	0.07	0.414201
1-j78	Janvier	F	Uterus	0.086	0.5
1-j78	Janvier	F	Uterus	0.077	0.445087
1-j78	Janvier	F	Uterus	0.063	0.355932
1-j78	Janvier	F	Uterus	0.079	0.475904
1-j78	Janvier	M	Thymus	0.025	0.125628
1-j78	Janvier	M	Thymus	0.033	0.152074
1-j78	Janvier	M	Thymus	0.031	0.130802
1-j78	Janvier	M	Thymus	0.022	0.105263
1-j78	Janvier	M	Thymus	0.027	0.130435
1-j78	Janvier	F	Thymus	0.039	0.230769
1-j78	Janvier	F	Thymus	0.053	0.30814
1-j78	Janvier	F	Thymus	0.043	0.248555
1-j78	Janvier	F	Thymus	0.027	0.152542
1-j78	Janvier	F	Thymus	0.029	0.174699
1-j78	Janvier	M	Testes	0.214	1.07538
1-j78	Janvier	M	Testes	0.208	0.958525
1-j78	Janvier	M	Testes	0.2	0.843882
1-j78	Janvier	M	Testes	0.199	0.952153
1-j78	Janvier	M	Testes	0.19	0.917874
1-j78	Janvier	M	Spleen	0.043	0.21608
1-j78	Janvier	M	Spleen	0.048	0.221198
1-j78	Janvier	M	Spleen	0.049	0.206751
1-j78	Janvier	M	Spleen	0.033	0.157895
1-j78	Janvier	M	Spleen	0.04	0.193237
1-j78	Janvier	F	Spleen	0.052	0.307692
1-j78	Janvier	F	Spleen	0.048	0.27907
1-j78	Janvier	F	Spleen	0.046	0.265896
1-j78	Janvier	F	Spleen	0.038	0.214689
1-j78	Janvier	F	Spleen	0.04	0.240964
1-j78	Janvier	M	Seminal vesicl	0.186	0.934673
1-j78	Janvier	M	Seminal vesicl	0.228	1.05069
1-j78	Janvier	M	Seminal vesicl	0.21	0.886076
1-j78	Janvier	M	Seminal vesicl	0.202	0.966507
1-j78	Janvier	M	Seminal vesicl	0.213	1.02899
1-j78	Janvier	M	Prostate	0.019	0.0954774
1-j78	Janvier	M	Prostate	0.021	0.0967742
1-j78	Janvier	M	Prostate	0.039	0.164557
1-j78	Janvier	M	Prostate	0.028	0.133971
1-j78	Janvier	M	Prostate	0.03	0.144928
1-j78	Janvier	F	Ovaries	0.014	0.0828402
1-j78	Janvier	F	Ovaries	0.013	0.0755814
1-j78	Janvier	F	Ovaries	0.012	0.0693642
1-j78	Janvier	F	Ovaries	0.016	0.0903955
1-j78	Janvier	F	Ovaries	0.016	0.0963855
1-j78	Janvier	M	Liver	0.891	4.47739
1-j78	Janvier	M	Liver	0.974	4.48848
1-j78	Janvier	M	Liver	0.972	4.10127
1-j78	Janvier	M	Liver	0.895	4.2823
1-j78	Janvier	M	Liver	0.932	4.50242
1-j78	Janvier	F	Liver	0.769	4.5503
1-j78	Janvier	F	Liver	0.736	4.27907
1-j78	Janvier	F	Liver	0.846	4.89017
1-j78	Janvier	F	Liver	0.892	5.03955
1-j78	Janvier	F	Liver	0.672	4.04819
1-j78	Janvier	M	Kidneys	0.282	1.41709
1-j78	Janvier	M	Kidneys	0.315	1.45161
1-j78	Janvier	M	Kidneys	0.341	1.43882
1-j78	Janvier	M	Kidneys	0.279	1.33493
1-j78	Janvier	M	Kidneys	0.295	1.42512
1-j78	Janvier	F	Kidneys	0.24	1.42012
1-j78	Janvier	F	Kidneys	0.247	1.43605
1-j78	Janvier	F	Kidneys	0.267	1.54335
1-j78	Janvier	F	Kidneys	0.266	1.50282
1-j78	Janvier	F	Kidneys	0.239	1.43976
1-j78	Janvier	M	Heart	0.117	0.58794
1-j78	Janvier	M	Heart	0.12	0.552995
1-j78	Janvier	M	Heart	0.135	0.56962
1-j78	Janvier	M	Heart	0.121	0.578947
1-j78	Janvier	M	Heart	0.131	0.63285
1-j78	Janvier	F	Heart	0.111	0.656805
1-j78	Janvier	F	Heart	0.109	0.633721
1-j78	Janvier	F	Heart	0.121	0.699422
1-j78	Janvier	F	Heart	0.107	0.60452
1-j78	Janvier	F	Heart	0.111	0.668675
1-j78	Janvier	M	Epididymides	0.059	0.296482
1-j78	Janvier	M	Epididymides	0.055	0.253456
1-j78	Janvier	M	Epididymides	0.062	0.261603
1-j78	Janvier	M	Epididymides	0.052	0.248804
1-j78	Janvier	M	Epididymides	0.059	0.285024
1-j78	Janvier	M	Brain	0.453	2.27638
1-j78	Janvier	M	Brain	0.457	2.10599
1-j78	Janvier	M	Brain	0.448	1.8903
1-j78	Janvier	M	Brain	0.449	2.14833
1-j78	Janvier	M	Brain	0.459	2.21739
1-j78	Janvier	F	Brain	0.444	2.62722
1-j78	Janvier	F	Brain	0.457	2.65698
1-j78	Janvier	F	Brain	0.455	2.63006
1-j78	Janvier	F	Brain	0.454	2.56497
1-j78	Janvier	F	Brain	0.435	2.62048
2-j78	Janvier	M	Adrenal glands	0.006	0.026087
2-j78	Janvier	M	Adrenal glands	0.006	0.0262009
2-j78	Janvier	M	Adrenal glands	0.004	0.0185185
2-j78	Janvier	M	Adrenal glands	0.005	0.0236967
2-j78	Janvier	M	Adrenal glands	0.006	0.025974
2-j78	Janvier	F	Adrenal glands	0.007	0.04
2-j78	Janvier	F	Adrenal glands	0.008	0.0427807
2-j78	Janvier	F	Adrenal glands	0.007	0.0364583
2-j78	Janvier	F	Adrenal glands	0.007	0.0406977
2-j78	Janvier	F	Adrenal glands	0.01	0.0543478
2-j78	Janvier	F	Uterus	0.136	0.777143
2-j78	Janvier	F	Uterus	0.2	1.06952
2-j78	Janvier	F	Uterus	0.075	0.390625
2-j78	Janvier	F	Uterus	0.086	0.5
2-j78	Janvier	F	Uterus	0.087	0.472826
2-j78	Janvier	M	Thymus	0.037	0.16087
2-j78	Janvier	M	Thymus	0.043	0.187773
2-j78	Janvier	M	Thymus	0.039	0.180556
2-j78	Janvier	M	Thymus	0.031	0.146919
2-j78	Janvier	M	Thymus	0.038	0.164502
2-j78	Janvier	F	Thymus	0.044	0.251429
2-j78	Janvier	F	Thymus	0.049	0.262032
2-j78	Janvier	F	Thymus	0.037	0.192708
2-j78	Janvier	F	Thymus	0.044	0.255814
2-j78	Janvier	F	Thymus	0.043	0.233696
2-j78	Janvier	M	Testes	0.201	0.873913
2-j78	Janvier	M	Testes	0.214	0.934498
2-j78	Janvier	M	Testes	0.163	0.75463
2-j78	Janvier	M	Testes	0.208	0.985782
2-j78	Janvier	M	Testes	0.211	0.91342
2-j78	Janvier	M	Spleen	0.065	0.282609
2-j78	Janvier	M	Spleen	0.058	0.253275
2-j78	Janvier	M	Spleen	0.044	0.203704
2-j78	Janvier	M	Spleen	0.046	0.218009
2-j78	Janvier	M	Spleen	0.049	0.212121
2-j78	Janvier	F	Spleen	0.057	0.325714
2-j78	Janvier	F	Spleen	0.063	0.336898
2-j78	Janvier	F	Spleen	0.058	0.302083
2-j78	Janvier	F	Spleen	0.067	0.389535
2-j78	Janvier	F	Spleen	0.058	0.315217
2-j78	Janvier	M	Seminal vesicl	0.179	0.778261
2-j78	Janvier	M	Seminal vesicl	0.268	1.17031
2-j78	Janvier	M	Seminal vesicl	0.205	0.949074
2-j78	Janvier	M	Seminal vesicl	0.203	0.962085
2-j78	Janvier	M	Seminal vesicl	0.236	1.02165
2-j78	Janvier	M	Prostate	0.041	0.178261
2-j78	Janvier	M	Prostate	0.041	0.179039
2-j78	Janvier	M	Prostate	0.035	0.162037
2-j78	Janvier	M	Prostate	0.047	0.222749
2-j78	Janvier	M	Prostate	0.042	0.181818
2-j78	Janvier	F	Ovaries	0.017	0.0971429
2-j78	Janvier	F	Ovaries	0.017	0.0909091
2-j78	Janvier	F	Ovaries	0.013	0.0677083
2-j78	Janvier	F	Ovaries	0.016	0.0930233
2-j78	Janvier	F	Ovaries	0.02	0.108696
2-j78	Janvier	M	Liver	0.892	3.87826
2-j78	Janvier	M	Liver	1.049	4.58079
2-j78	Janvier	M	Liver	1.026	4.75
2-j78	Janvier	M	Liver	1.043	4.94313
2-j78	Janvier	M	Liver	1.055	4.5671
2-j78	Janvier	F	Liver	0.78	4.45714
2-j78	Janvier	F	Liver	0.904	4.83422
2-j78	Janvier	F	Liver	1.007	5.24479
2-j78	Janvier	F	Liver	0.843	4.90116
2-j78	Janvier	F	Liver	0.899	4.88587
2-j78	Janvier	M	Kidneys	0.395	1.71739
2-j78	Janvier	M	Kidneys	0.3	1.31004
2-j78	Janvier	M	Kidneys	0.297	1.375
2-j78	Janvier	M	Kidneys	0.297	1.40758
2-j78	Janvier	M	Kidneys	0.349	1.51082
2-j78	Janvier	F	Kidneys	0.246	1.40571
2-j78	Janvier	F	Kidneys	0.273	1.45989
2-j78	Janvier	F	Kidneys	0.271	1.41146
2-j78	Janvier	F	Kidneys	0.257	1.49419
2-j78	Janvier	F	Kidneys	0.263	1.42935
2-j78	Janvier	M	Heart	0.158	0.686957
2-j78	Janvier	M	Heart	0.133	0.580786
2-j78	Janvier	M	Heart	0.11	0.509259
2-j78	Janvier	M	Heart	0.131	0.620853
2-j78	Janvier	M	Heart	0.136	0.588745
2-j78	Janvier	F	Heart	0.131	0.748571
2-j78	Janvier	F	Heart	0.122	0.652406
2-j78	Janvier	F	Heart	0.112	0.583333
2-j78	Janvier	F	Heart	0.119	0.69186
2-j78	Janvier	F	Heart	0.119	0.646739
2-j78	Janvier	M	Epididymides	0.071	0.308696
2-j78	Janvier	M	Epididymides	0.083	0.362445
2-j78	Janvier	M	Epididymides	0.054	0.25
2-j78	Janvier	M	Epididymides	0.061	0.2891
2-j78	Janvier	M	Epididymides	0.068	0.294372
2-j78	Janvier	M	Brain	0.474	2.06087
2-j78	Janvier	M	Brain	0.442	1.93013
2-j78	Janvier	M	Brain	0.475	2.19907
2-j78	Janvier	M	Brain	0.46	2.18009
2-j78	Janvier	M	Brain	0.472	2.04329
2-j78	Janvier	F	Brain	0.47	2.68571
2-j78	Janvier	F	Brain	0.454	2.42781
2-j78	Janvier	F	Brain	0.489	2.54688
2-j78	Janvier	F	Brain	0.468	2.72093
2-j78	Janvier	F	Brain	0.457	2.4837
3-j78	Janvier	M	Adrenal glands	0.006	0.027027
3-j78	Janvier	M	Adrenal glands	0.004	0.0189573
3-j78	Janvier	M	Adrenal glands	0.004	0.019802
3-j78	Janvier	M	Adrenal glands	0.006	0.0285714
3-j78	Janvier	M	Adrenal glands	0.005	0.0234742
3-j78	Janvier	F	Adrenal glands	0.009	0.0538922
3-j78	Janvier	F	Adrenal glands	0.009	0.0526316
3-j78	Janvier	F	Adrenal glands	0.008	0.0473373
3-j78	Janvier	F	Adrenal glands	0.008	0.0441989
3-j78	Janvier	F	Adrenal glands	0.009	0.0491803
3-j78	Janvier	F	Uterus	0.123	0.736527
3-j78	Janvier	F	Uterus	0.136	0.795322
3-j78	Janvier	F	Uterus	0.079	0.467456
3-j78	Janvier	F	Uterus	0.113	0.624309
3-j78	Janvier	F	Uterus	0.124	0.677596
3-j78	Janvier	M	Thymus	0.034	0.153153
3-j78	Janvier	M	Thymus	0.032	0.151659
3-j78	Janvier	M	Thymus	0.035	0.173267
3-j78	Janvier	M	Thymus	0.032	0.152381
3-j78	Janvier	M	Thymus	0.034	0.159624
3-j78	Janvier	F	Thymus	0.035	0.209581
3-j78	Janvier	F	Thymus	0.04	0.233918
3-j78	Janvier	F	Thymus	0.043	0.254438
3-j78	Janvier	F	Thymus	0.042	0.232044
3-j78	Janvier	F	Thymus	0.05	0.273224
3-j78	Janvier	M	Testes	0.216	0.972973
3-j78	Janvier	M	Testes	0.127	0.601896
3-j78	Janvier	M	Testes	0.185	0.915842
3-j78	Janvier	M	Testes	0.229	1.09048
3-j78	Janvier	M	Testes	0.201	0.943662
3-j78	Janvier	M	Spleen	0.046	0.207207
3-j78	Janvier	M	Spleen	0.046	0.218009
3-j78	Janvier	M	Spleen	0.038	0.188119
3-j78	Janvier	M	Spleen	0.047	0.22381
3-j78	Janvier	M	Spleen	0.035	0.164319
3-j78	Janvier	F	Spleen	0.056	0.335329
3-j78	Janvier	F	Spleen	0.039	0.22807
3-j78	Janvier	F	Spleen	0.049	0.289941
3-j78	Janvier	F	Spleen	0.054	0.298343
3-j78	Janvier	F	Spleen	0.051	0.278689
3-j78	Janvier	M	Seminal vesicl	0.223	1.0045
3-j78	Janvier	M	Seminal vesicl	0.217	1.02844
3-j78	Janvier	M	Seminal vesicl	0.216	1.06931
3-j78	Janvier	M	Seminal vesicl	0.203	0.966667
3-j78	Janvier	M	Seminal vesicl	0.221	1.03756
3-j78	Janvier	M	Prostate	0.028	0.126126
3-j78	Janvier	M	Prostate	0.023	0.109005
3-j78	Janvier	M	Prostate	0.05	0.247525
3-j78	Janvier	M	Prostate	0.044	0.209524
3-j78	Janvier	M	Prostate	0.036	0.169014
3-j78	Janvier	F	Ovaries	0.014	0.0838323
3-j78	Janvier	F	Ovaries	0.013	0.0760234
3-j78	Janvier	F	Ovaries	0.006	0.035503
3-j78	Janvier	F	Ovaries	0.015	0.0828729
3-j78	Janvier	F	Ovaries	0.016	0.0874317
3-j78	Janvier	M	Liver	1.086	4.89189
3-j78	Janvier	M	Liver	0.944	4.47393
3-j78	Janvier	M	Liver	0.947	4.68812
3-j78	Janvier	M	Liver	0.924	4.4
3-j78	Janvier	M	Liver	0.961	4.51174
3-j78	Janvier	F	Liver	0.631	3.77844
3-j78	Janvier	F	Liver	0.696	4.07018
3-j78	Janvier	F	Liver	0.766	4.53254
3-j78	Janvier	F	Liver	0.83	4.58564
3-j78	Janvier	F	Liver	0.809	4.42077
3-j78	Janvier	M	Kidneys	0.326	1.46847
3-j78	Janvier	M	Kidneys	0.292	1.38389
3-j78	Janvier	M	Kidneys	0.259	1.28218
3-j78	Janvier	M	Kidneys	0.309	1.47143
3-j78	Janvier	M	Kidneys	0.281	1.31925
3-j78	Janvier	F	Kidneys	0.244	1.46108
3-j78	Janvier	F	Kidneys	0.235	1.37427
3-j78	Janvier	F	Kidneys	0.233	1.3787
3-j78	Janvier	F	Kidneys	0.25	1.38122
3-j78	Janvier	F	Kidneys	0.233	1.27322
3-j78	Janvier	M	Heart	0.14	0.630631
3-j78	Janvier	M	Heart	0.137	0.649289
3-j78	Janvier	M	Heart	0.128	0.633663
3-j78	Janvier	M	Heart	0.137	0.652381
3-j78	Janvier	M	Heart	0.12	0.56338
3-j78	Janvier	F	Heart	0.119	0.712575
3-j78	Janvier	F	Heart	0.104	0.608187
3-j78	Janvier	F	Heart	0.12	0.710059
3-j78	Janvier	F	Heart	0.135	0.745856
3-j78	Janvier	F	Heart	0.114	0.622951
3-j78	Janvier	M	Epididymides	0.06	0.27027
3-j78	Janvier	M	Epididymides	0.061	0.2891
3-j78	Janvier	M	Epididymides	0.054	0.267327
3-j78	Janvier	M	Epididymides	0.064	0.304762
3-j78	Janvier	M	Epididymides	0.087	0.408451
3-j78	Janvier	M	Brain	0.463	2.08559
3-j78	Janvier	M	Brain	0.455	2.1564
3-j78	Janvier	M	Brain	0.428	2.11881
3-j78	Janvier	M	Brain	0.446	2.12381
3-j78	Janvier	M	Brain	0.45	2.11268
3-j78	Janvier	F	Brain	0.465	2.78443
3-j78	Janvier	F	Brain	0.44	2.5731
3-j78	Janvier	F	Brain	0.441	2.60947
3-j78	Janvier	F	Brain	0.482	2.66298
3-j78	Janvier	F	Brain	0.49	2.6776
4-j78	Janvier	M	Adrenal glands	0.003	0.0136986
4-j78	Janvier	M	Adrenal glands	0.003	0.0137615
4-j78	Janvier	M	Adrenal glands	0.002	0.00934579
4-j78	Janvier	M	Adrenal glands	0.002	0.00877193
4-j78	Janvier	M	Adrenal glands	0.002	0.00829876
4-j78	Janvier	M	Adrenal glands	0.003	0.0146341
4-j78	Janvier	M	Adrenal glands	0.002	0.00956938
4-j78	Janvier	M	Adrenal glands	0.003	0.0137615
4-j78	Janvier	F	Adrenal glands	0.009	0.0502793
4-j78	Janvier	F	Adrenal glands	0.008	0.047619
4-j78	Janvier	F	Adrenal glands	0.008	0.042328
4-j78	Janvier	F	Adrenal glands	0.008	0.0526316
4-j78	Janvier	F	Adrenal glands	0.007	0.0421687
4-j78	Janvier	F	Adrenal glands	0.009	0.05625
4-j78	Janvier	F	Adrenal glands	0.008	0.0465116
4-j78	Janvier	F	Adrenal glands	0.009	0.0542169
4-j78	Janvier	F	Uterus	0.1	0.558659
4-j78	Janvier	F	Uterus	0.131	0.779762
4-j78	Janvier	F	Uterus	0.108	0.571429
4-j78	Janvier	F	Uterus	0.082	0.539474
4-j78	Janvier	F	Uterus	0.062	0.373494
4-j78	Janvier	F	Uterus	0.071	0.44375
4-j78	Janvier	F	Uterus	0.12	0.697674
4-j78	Janvier	F	Uterus	0.1	0.60241
4-j78	Janvier	M	Thymus	0.026	0.118721
4-j78	Janvier	M	Thymus	0.041	0.188073
4-j78	Janvier	M	Thymus	0.03	0.140187
4-j78	Janvier	M	Thymus	0.032	0.140351
4-j78	Janvier	M	Thymus	0.024	0.0995851
4-j78	Janvier	M	Thymus	0.029	0.141463
4-j78	Janvier	M	Thymus	0.021	0.100478
4-j78	Janvier	M	Thymus	0.03	0.137615
4-j78	Janvier	F	Thymus	0.039	0.217877
4-j78	Janvier	F	Thymus	0.044	0.261905
4-j78	Janvier	F	Thymus	0.059	0.312169
4-j78	Janvier	F	Thymus	0.033	0.217105
4-j78	Janvier	F	Thymus	0.034	0.204819
4-j78	Janvier	F	Thymus	0.046	0.2875
4-j78	Janvier	F	Thymus	0.049	0.284884
4-j78	Janvier	F	Thymus	0.044	0.26506
4-j78	Janvier	M	Testes	0.229	1.04566
4-j78	Janvier	M	Testes	0.201	0.922018
4-j78	Janvier	M	Testes	0.218	1.01869
4-j78	Janvier	M	Testes	0.197	0.864035
4-j78	Janvier	M	Testes	0.211	0.875519
4-j78	Janvier	M	Testes	0.17	0.829268
4-j78	Janvier	M	Testes	0.218	1.04306
4-j78	Janvier	M	Testes	0.194	0.889908
4-j78	Janvier	M	Spleen	0.045	0.205479
4-j78	Janvier	M	Spleen	0.05	0.229358
4-j78	Janvier	M	Spleen	0.051	0.238318
4-j78	Janvier	M	Spleen	0.041	0.179825
4-j78	Janvier	M	Spleen	0.041	0.170124
4-j78	Janvier	M	Spleen	0.04	0.195122
4-j78	Janvier	M	Spleen	0.043	0.205742
4-j78	Janvier	M	Spleen	0.047	0.215596
4-j78	Janvier	F	Spleen	0.054	0.301676
4-j78	Janvier	F	Spleen	0.05	0.297619
4-j78	Janvier	F	Spleen	0.071	0.375661
4-j78	Janvier	F	Spleen	0.04	0.263158
4-j78	Janvier	F	Spleen	0.046	0.277108
4-j78	Janvier	F	Spleen	0.055	0.34375
4-j78	Janvier	F	Spleen	0.058	0.337209
4-j78	Janvier	F	Spleen	0.049	0.295181
4-j78	Janvier	M	Seminal vesicl	0.253	1.15525
4-j78	Janvier	M	Seminal vesicl	0.217	0.995413
4-j78	Janvier	M	Seminal vesicl	0.228	1.06542
4-j78	Janvier	M	Seminal vesicl	0.22	0.964912
4-j78	Janvier	M	Seminal vesicl	0.187	0.775934
4-j78	Janvier	M	Seminal vesicl	0.208	1.01463
4-j78	Janvier	M	Seminal vesicl	0.216	1.03349
4-j78	Janvier	M	Seminal vesicl	0.211	0.96789
4-j78	Janvier	M	Prostate	0.034	0.155251
4-j78	Janvier	M	Prostate	0.045	0.206422
4-j78	Janvier	M	Prostate	0.032	0.149533
4-j78	Janvier	M	Prostate	0.043	0.188596
4-j78	Janvier	M	Prostate	0.056	0.232365
4-j78	Janvier	M	Prostate	0.05	0.243902
4-j78	Janvier	M	Prostate	0.042	0.200957
4-j78	Janvier	M	Prostate	0.024	0.110092
4-j78	Janvier	F	Ovaries	0.014	0.0782123
4-j78	Janvier	F	Ovaries	0.017	0.10119
4-j78	Janvier	F	Ovaries	0.013	0.0687831
4-j78	Janvier	F	Ovaries	0.016	0.105263
4-j78	Janvier	F	Ovaries	0.012	0.0722892
4-j78	Janvier	F	Ovaries	0.018	0.1125
4-j78	Janvier	F	Ovaries	0.015	0.0872093
4-j78	Janvier	F	Ovaries	0.012	0.0722892
4-j78	Janvier	M	Liver	1.027	4.6895
4-j78	Janvier	M	Liver	0.952	4.36697
4-j78	Janvier	M	Liver	0.949	4.43458
4-j78	Janvier	M	Liver	0.943	4.13596
4-j78	Janvier	M	Liver	1.027	4.26141
4-j78	Janvier	M	Liver	0.94	4.58537
4-j78	Janvier	M	Liver	0.923	4.41627
4-j78	Janvier	M	Liver	1.014	4.65138
4-j78	Janvier	F	Liver	0.877	4.89944
4-j78	Janvier	F	Liver	0.71	4.22619
4-j78	Janvier	F	Liver	0.96	5.07937
4-j78	Janvier	F	Liver	0.655	4.30921
4-j78	Janvier	F	Liver	0.736	4.43373
4-j78	Janvier	F	Liver	0.728	4.55
4-j78	Janvier	F	Liver	0.842	4.89535
4-j78	Janvier	F	Liver	0.718	4.3253
4-j78	Janvier	M	Kidneys	0.33	1.50685
4-j78	Janvier	M	Kidneys	0.313	1.43578
4-j78	Janvier	M	Kidneys	0.302	1.41121
4-j78	Janvier	M	Kidneys	0.331	1.45175
4-j78	Janvier	M	Kidneys	0.294	1.21992
4-j78	Janvier	M	Kidneys	0.279	1.36098
4-j78	Janvier	M	Kidneys	0.3	1.43541
4-j78	Janvier	M	Kidneys	0.317	1.45413
4-j78	Janvier	F	Kidneys	0.281	1.56983
4-j78	Janvier	F	Kidneys	0.239	1.42262
4-j78	Janvier	F	Kidneys	0.278	1.4709
4-j78	Janvier	F	Kidneys	0.232	1.52632
4-j78	Janvier	F	Kidneys	0.218	1.31325
4-j78	Janvier	F	Kidneys	0.24	1.5
4-j78	Janvier	F	Kidneys	0.256	1.48837
4-j78	Janvier	F	Kidneys	0.238	1.43373
4-j78	Janvier	M	Heart	0.131	0.598174
4-j78	Janvier	M	Heart	0.12	0.550459
4-j78	Janvier	M	Heart	0.143	0.668224
4-j78	Janvier	M	Heart	0.108	0.473684
4-j78	Janvier	M	Heart	0.112	0.46473
4-j78	Janvier	M	Heart	0.132	0.643902
4-j78	Janvier	M	Heart	0.118	0.564593
4-j78	Janvier	M	Heart	0.137	0.62844
4-j78	Janvier	F	Heart	0.121	0.675978
4-j78	Janvier	F	Heart	0.119	0.708333
4-j78	Janvier	F	Heart	0.115	0.608466
4-j78	Janvier	F	Heart	0.116	0.763158
4-j78	Janvier	F	Heart	0.103	0.620482
4-j78	Janvier	F	Heart	0.106	0.6625
4-j78	Janvier	F	Heart	0.13	0.755814
4-j78	Janvier	F	Heart	0.122	0.73494
4-j78	Janvier	M	Epididymides	0.073	0.333333
4-j78	Janvier	M	Epididymides	0.063	0.288991
4-j78	Janvier	M	Epididymides	0.066	0.308411
4-j78	Janvier	M	Epididymides	0.052	0.22807
4-j78	Janvier	M	Epididymides	0.059	0.244813
4-j78	Janvier	M	Epididymides	0.055	0.268293
4-j78	Janvier	M	Epididymides	0.058	0.277512
4-j78	Janvier	M	Epididymides	0.061	0.279817
4-j78	Janvier	M	Brain	0.44	2.00913
4-j78	Janvier	M	Brain	0.468	2.14679
4-j78	Janvier	M	Brain	0.476	2.2243
4-j78	Janvier	M	Brain	0.445	1.95175
4-j78	Janvier	M	Brain	0.45	1.86722
4-j78	Janvier	M	Brain	0.444	2.16585
4-j78	Janvier	M	Brain	0.443	2.11962
4-j78	Janvier	M	Brain	0.461	2.11468
4-j78	Janvier	F	Brain	0.476	2.65922
4-j78	Janvier	F	Brain	0.46	2.7381
4-j78	Janvier	F	Brain	0.444	2.34921
4-j78	Janvier	F	Brain	0.436	2.86842
4-j78	Janvier	F	Brain	0.415	2.5
4-j78	Janvier	F	Brain	0.461	2.88125
4-j78	Janvier	F	Brain	0.459	2.6686
5-j57	Janvier	M	Adrenal glands	0.007	0.0289256
5-j57	Janvier	M	Adrenal glands	0.009	0.040724
5-j57	Janvier	M	Adrenal glands	0.008	0.0355556
5-j57	Janvier	M	Adrenal glands	0.004	0.0179372
5-j57	Janvier	M	Adrenal glands	0.006	0.0295567
5-j57	Janvier	F	Adrenal glands	0.008	0.0493827
5-j57	Janvier	F	Adrenal glands	0.006	0.037037
5-j57	Janvier	F	Adrenal glands	0.009	0.0542169
5-j57	Janvier	F	Adrenal glands	0.008	0.0470588
5-j57	Janvier	F	Adrenal glands	0.008	0.0496894
5-j57	Janvier	F	Uterus	0.071	0.438272
5-j57	Janvier	F	Uterus	0.085	0.524691
5-j57	Janvier	F	Uterus	0.072	0.433735
5-j57	Janvier	F	Uterus	0.093	0.547059
5-j57	Janvier	F	Uterus	0.089	0.552795
5-j57	Janvier	M	Thymus	0.028	0.115702
5-j57	Janvier	M	Thymus	0.038	0.171946
5-j57	Janvier	M	Thymus	0.039	0.173333
5-j57	Janvier	M	Thymus	0.027	0.121076
5-j57	Janvier	M	Thymus	0.03	0.147783
5-j57	Janvier	F	Thymus	0.043	0.265432
5-j57	Janvier	F	Thymus	0.037	0.228395
5-j57	Janvier	F	Thymus	0.042	0.253012
5-j57	Janvier	F	Thymus	0.039	0.229412
5-j57	Janvier	F	Thymus	0.046	0.285714
5-j57	Janvier	M	Testes	0.223	0.921488
5-j57	Janvier	M	Testes	0.209	0.945701
5-j57	Janvier	M	Testes	0.206	0.915556
5-j57	Janvier	M	Testes	0.199	0.892377
5-j57	Janvier	M	Testes	0.209	1.02956
5-j57	Janvier	M	Spleen	0.043	0.177686
5-j57	Janvier	M	Spleen	0.052	0.235294
5-j57	Janvier	M	Spleen	0.05	0.222222
5-j57	Janvier	M	Spleen	0.05	0.224215
5-j57	Janvier	M	Spleen	0.044	0.216749
5-j57	Janvier	F	Spleen	0.042	0.259259
5-j57	Janvier	F	Spleen	0.049	0.302469
5-j57	Janvier	F	Spleen	0.047	0.283133
5-j57	Janvier	F	Spleen	0.047	0.276471
5-j57	Janvier	F	Spleen	0.061	0.378882
5-j57	Janvier	M	Seminal vesicl	0.232	0.958678
5-j57	Janvier	M	Seminal vesicl	0.214	0.968326
5-j57	Janvier	M	Seminal vesicl	0.236	1.04889
5-j57	Janvier	M	Seminal vesicl	0.244	1.09417
5-j57	Janvier	M	Seminal vesicl	0.204	1.00493
5-j57	Janvier	M	Prostate	0.039	0.161157
5-j57	Janvier	M	Prostate	0.042	0.190045
5-j57	Janvier	M	Prostate	0.038	0.168889
5-j57	Janvier	M	Prostate	0.035	0.156951
5-j57	Janvier	M	Prostate	0.044	0.216749
5-j57	Janvier	F	Ovaries	0.015	0.0925926
5-j57	Janvier	F	Ovaries	0.013	0.0802469
5-j57	Janvier	F	Ovaries	0.016	0.0963855
5-j57	Janvier	F	Ovaries	0.015	0.0882353
5-j57	Janvier	F	Ovaries	0.013	0.0807453
5-j57	Janvier	M	Liver	1.03	4.2562
5-j57	Janvier	M	Liver	1.065	4.819
5-j57	Janvier	M	Liver	1.04	4.62222
5-j57	Janvier	M	Liver	0.991	4.44395
5-j57	Janvier	M	Liver	0.904	4.4532
5-j57	Janvier	F	Liver	0.664	4.09877
5-j57	Janvier	F	Liver	0.622	3.83951
5-j57	Janvier	F	Liver	0.635	3.8253
5-j57	Janvier	F	Liver	0.739	4.34706
5-j57	Janvier	F	Liver	0.765	4.75155
5-j57	Janvier	M	Kidneys	0.328	1.35537
5-j57	Janvier	M	Kidneys	0.3	1.35747
5-j57	Janvier	M	Kidneys	0.298	1.32444
5-j57	Janvier	M	Kidneys	0.339	1.52018
5-j57	Janvier	M	Kidneys	0.294	1.44828
5-j57	Janvier	F	Kidneys	0.239	1.47531
5-j57	Janvier	F	Kidneys	0.229	1.41358
5-j57	Janvier	F	Kidneys	0.222	1.33735
5-j57	Janvier	F	Kidneys	0.238	1.4
5-j57	Janvier	F	Kidneys	0.241	1.49689
5-j57	Janvier	M	Heart	0.118	0.487603
5-j57	Janvier	M	Heart	0.12	0.542986
5-j57	Janvier	M	Heart	0.123	0.546667
5-j57	Janvier	M	Heart	0.124	0.556054
5-j57	Janvier	M	Heart	0.118	0.581281
5-j57	Janvier	F	Heart	0.104	0.641975
5-j57	Janvier	F	Heart	0.116	0.716049
5-j57	Janvier	F	Heart	0.122	0.73494
5-j57	Janvier	F	Heart	0.106	0.623529
5-j57	Janvier	F	Heart	0.109	0.677019
5-j57	Janvier	M	Epididymides	0.063	0.260331
5-j57	Janvier	M	Epididymides	0.068	0.307692
5-j57	Janvier	M	Epididymides	0.058	0.257778
5-j57	Janvier	M	Epididymides	0.055	0.246637
5-j57	Janvier	M	Epididymides	0.057	0.280788
5-j57	Janvier	M	Brain	0.445	1.83884
5-j57	Janvier	M	Brain	0.448	2.02715
5-j57	Janvier	M	Brain	0.447	1.98667
5-j57	Janvier	M	Brain	0.457	2.04933
5-j57	Janvier	M	Brain	0.443	2.18227
5-j57	Janvier	F	Brain	0.445	2.74691
5-j57	Janvier	F	Brain	0.459	2.83333
5-j57	Janvier	F	Brain	0.461	2.77711
5-j57	Janvier	F	Brain	0.448	2.63529
5-j57	Janvier	F	Brain	0.437	2.71429
6-j57	Janvier	M	Adrenal glands	0.005	0.0242718
6-j57	Janvier	M	Adrenal glands	0.003	0.0146341
6-j57	Janvier	M	Adrenal glands	0.003	0.0144231
6-j57	Janvier	M	Adrenal glands	0.003	0.0152284
6-j57	Janvier	M	Adrenal glands	0.006	0.0277778
6-j57	Janvier	F	Adrenal glands	0.008	0.0496894
6-j57	Janvier	F	Adrenal glands	0.007	0.0391061
6-j57	Janvier	F	Adrenal glands	0.008	0.047619
6-j57	Janvier	F	Adrenal glands	0.006	0.0372671
6-j57	Janvier	F	Adrenal glands	0.007	0.0414201
6-j57	Janvier	F	Uterus	0.049	0.304348
6-j57	Janvier	F	Uterus	0.071	0.396648
6-j57	Janvier	F	Uterus	0.055	0.327381
6-j57	Janvier	F	Uterus	0.062	0.385093
6-j57	Janvier	F	Uterus	0.114	0.674556
6-j57	Janvier	M	Thymus	0.029	0.140777
6-j57	Janvier	M	Thymus	0.03	0.146341
6-j57	Janvier	M	Thymus	0.031	0.149038
6-j57	Janvier	M	Thymus	0.029	0.147208
6-j57	Janvier	M	Thymus	0.036	0.166667
6-j57	Janvier	F	Thymus	0.04	0.248447
6-j57	Janvier	F	Thymus	0.042	0.234637
6-j57	Janvier	F	Thymus	0.039	0.232143
6-j57	Janvier	F	Thymus	0.037	0.229814
6-j57	Janvier	F	Thymus	0.038	0.224852
6-j57	Janvier	M	Testes	0.185	0.898058
6-j57	Janvier	M	Testes	0.183	0.892683
6-j57	Janvier	M	Testes	0.186	0.894231
6-j57	Janvier	M	Testes	0.161	0.817259
6-j57	Janvier	M	Testes	0.169	0.782407
6-j57	Janvier	M	Spleen	0.038	0.184466
6-j57	Janvier	M	Spleen	0.039	0.190244
6-j57	Janvier	M	Spleen	0.039	0.1875
6-j57	Janvier	M	Spleen	0.039	0.19797
6-j57	Janvier	M	Spleen	0.036	0.166667
6-j57	Janvier	F	Spleen	0.038	0.236025
6-j57	Janvier	F	Spleen	0.053	0.296089
6-j57	Janvier	F	Spleen	0.046	0.27381
6-j57	Janvier	F	Spleen	0.044	0.273292
6-j57	Janvier	F	Spleen	0.055	0.325444
6-j57	Janvier	M	Seminal vesicl	0.156	0.757282
6-j57	Janvier	M	Seminal vesicl	0.158	0.770732
6-j57	Janvier	M	Seminal vesicl	0.143	0.6875
6-j57	Janvier	M	Seminal vesicl	0.179	0.908629
6-j57	Janvier	M	Seminal vesicl	0.127	0.587963
6-j57	Janvier	M	Prostate	0.043	0.208738
6-j57	Janvier	M	Prostate	0.046	0.22439
6-j57	Janvier	M	Prostate	0.054	0.259615
6-j57	Janvier	M	Prostate	0.047	0.238579
6-j57	Janvier	M	Prostate	0.042	0.194444
6-j57	Janvier	F	Ovaries	0.013	0.0807453
6-j57	Janvier	F	Ovaries	0.018	0.100559
6-j57	Janvier	F	Ovaries	0.015	0.0892857
6-j57	Janvier	F	Ovaries	0.017	0.10559
6-j57	Janvier	F	Ovaries	0.016	0.0946746
6-j57	Janvier	M	Liver	0.853	4.14078
6-j57	Janvier	M	Liver	0.818	3.99024
6-j57	Janvier	M	Liver	0.9	4.32692
6-j57	Janvier	M	Liver	0.869	4.41117
6-j57	Janvier	M	Liver	0.894	4.13889
6-j57	Janvier	F	Liver	0.786	4.88199
6-j57	Janvier	F	Liver	0.751	4.19553
6-j57	Janvier	F	Liver	0.818	4.86905
6-j57	Janvier	F	Liver	0.742	4.6087
6-j57	Janvier	F	Liver	0.808	4.78107
6-j57	Janvier	M	Kidneys	0.292	1.41748
6-j57	Janvier	M	Kidneys	0.276	1.34634
6-j57	Janvier	M	Kidneys	0.306	1.47115
6-j57	Janvier	M	Kidneys	0.285	1.4467
6-j57	Janvier	M	Kidneys	0.298	1.37963
6-j57	Janvier	F	Kidneys	0.227	1.40994
6-j57	Janvier	F	Kidneys	0.27	1.50838
6-j57	Janvier	F	Kidneys	0.237	1.41071
6-j57	Janvier	F	Kidneys	0.246	1.52795
6-j57	Janvier	F	Kidneys	0.267	1.57988
6-j57	Janvier	M	Heart	0.125	0.606796
6-j57	Janvier	M	Heart	0.111	0.541463
6-j57	Janvier	M	Heart	0.115	0.552885
6-j57	Janvier	M	Heart	0.106	0.538071
6-j57	Janvier	M	Heart	0.131	0.606481
6-j57	Janvier	F	Heart	0.098	0.608696
6-j57	Janvier	F	Heart	0.122	0.681564
6-j57	Janvier	F	Heart	0.121	0.720238
6-j57	Janvier	F	Heart	0.093	0.57764
6-j57	Janvier	F	Heart	0.107	0.633136
6-j57	Janvier	M	Epididymides	0.055	0.26699
6-j57	Janvier	M	Epididymides	0.059	0.287805
6-j57	Janvier	M	Epididymides	0.054	0.259615
6-j57	Janvier	M	Epididymides	0.057	0.28934
6-j57	Janvier	M	Epididymides	0.051	0.236111
6-j57	Janvier	M	Brain	0.453	2.19903
6-j57	Janvier	M	Brain	0.44	2.14634
6-j57	Janvier	M	Brain	0.446	2.14423
6-j57	Janvier	M	Brain	0.448	2.27411
6-j57	Janvier	M	Brain	0.466	2.15741
6-j57	Janvier	F	Brain	0.422	2.62112
6-j57	Janvier	F	Brain	0.443	2.47486
6-j57	Janvier	F	Brain	0.421	2.50595
6-j57	Janvier	F	Brain	0.463	2.87578
6-j57	Janvier	F	Brain	0.472	2.7929
7-j57	Janvier	M	Adrenal glands	0.0044	0.0184874
7-j57	Janvier	M	Adrenal glands	0.0051	0.02125
7-j57	Janvier	M	Adrenal glands	0.0046	0.0206278
7-j57	Janvier	M	Adrenal glands	0.0045	0.0192308
7-j57	Janvier	M	Adrenal glands	0.0044	0.0207547
7-j57	Janvier	F	Adrenal glands	0.0068	0.0363636
7-j57	Janvier	F	Adrenal glands	0.006	0.0333333
7-j57	Janvier	F	Adrenal glands	0.0072	0.0418605
7-j57	Janvier	F	Adrenal glands	0.0067	0.0356383
7-j57	Janvier	F	Adrenal glands	0.0074	0.0445783
7-j57	Janvier	F	Uterus	0.151	0.807487
7-j57	Janvier	F	Uterus	0.163	0.905556
7-j57	Janvier	F	Uterus	0.08	0.465116
7-j57	Janvier	F	Uterus	0.099	0.526596
7-j57	Janvier	F	Uterus	0.069	0.415663
7-j57	Janvier	M	Thymus	0.0554	0.232773
7-j57	Janvier	M	Thymus	0.0513	0.21375
7-j57	Janvier	M	Thymus	0.0393	0.176233
7-j57	Janvier	M	Thymus	0.0433	0.185043
7-j57	Janvier	M	Thymus	0.0461	0.217453
7-j57	Janvier	F	Thymus	0.0502	0.268449
7-j57	Janvier	F	Thymus	0.044	0.244444
7-j57	Janvier	F	Thymus	0.0278	0.161628
7-j57	Janvier	F	Thymus	0.0588	0.312766
7-j57	Janvier	F	Thymus	0.0417	0.251205
7-j57	Janvier	M	Testes	0.209	0.878151
7-j57	Janvier	M	Testes	0.205	0.854167
7-j57	Janvier	M	Testes	0.202	0.90583
7-j57	Janvier	M	Testes	0.219	0.935897
7-j57	Janvier	M	Testes	0.18	0.849057
7-j57	Janvier	M	Spleen	0.051	0.214286
7-j57	Janvier	M	Spleen	0.057	0.2375
7-j57	Janvier	M	Spleen	0.046	0.206278
7-j57	Janvier	M	Spleen	0.062	0.264957
7-j57	Janvier	M	Spleen	0.036	0.169811
7-j57	Janvier	F	Spleen	0.072	0.385027
7-j57	Janvier	F	Spleen	0.051	0.283333
7-j57	Janvier	F	Spleen	0.048	0.27907
7-j57	Janvier	F	Spleen	0.056	0.297872
7-j57	Janvier	F	Spleen	0.065	0.391566
7-j57	Janvier	M	Seminal vesicl	0.131	0.55042
7-j57	Janvier	M	Seminal vesicl	0.133	0.554167
7-j57	Janvier	M	Seminal vesicl	0.171	0.766816
7-j57	Janvier	M	Seminal vesicl	0.192	0.820513
7-j57	Janvier	M	Seminal vesicl	0.185	0.872642
7-j57	Janvier	M	Prostate	0.026	0.109244
7-j57	Janvier	M	Prostate	0.04	0.166667
7-j57	Janvier	M	Prostate	0.047	0.210762
7-j57	Janvier	M	Prostate	0.034	0.145299
7-j57	Janvier	M	Prostate	0.049	0.231132
7-j57	Janvier	F	Ovaries	0.0134	0.0716578
7-j57	Janvier	F	Ovaries	0.0135	0.075
7-j57	Janvier	F	Ovaries	0.015	0.0872093
7-j57	Janvier	F	Ovaries	0.013	0.0691489
7-j57	Janvier	F	Ovaries	0.013	0.0783133
7-j57	Janvier	M	Liver	0.879	3.69328
7-j57	Janvier	M	Liver	0.996	4.15
7-j57	Janvier	M	Liver	0.805	3.60987
7-j57	Janvier	M	Liver	0.846	3.61538
7-j57	Janvier	M	Liver	0.744	3.50943
7-j57	Janvier	F	Liver	0.824	4.40642
7-j57	Janvier	F	Liver	0.77	4.27778
7-j57	Janvier	F	Liver	0.687	3.99419
7-j57	Janvier	F	Liver	0.822	4.37234
7-j57	Janvier	F	Liver	0.689	4.1506
7-j57	Janvier	M	Kidneys	0.285	1.19748
7-j57	Janvier	M	Kidneys	0.306	1.275
7-j57	Janvier	M	Kidneys	0.279	1.25112
7-j57	Janvier	M	Kidneys	0.307	1.31197
7-j57	Janvier	M	Kidneys	0.26	1.22642
7-j57	Janvier	F	Kidneys	0.247	1.32086
7-j57	Janvier	F	Kidneys	0.237	1.31667
7-j57	Janvier	F	Kidneys	0.246	1.43023
7-j57	Janvier	F	Kidneys	0.275	1.46277
7-j57	Janvier	F	Kidneys	0.235	1.41566
7-j57	Janvier	M	Heart	0.138	0.579832
7-j57	Janvier	M	Heart	0.141	0.5875
7-j57	Janvier	M	Heart	0.115	0.515695
7-j57	Janvier	M	Heart	0.154	0.65812
7-j57	Janvier	M	Heart	0.095	0.448113
7-j57	Janvier	F	Heart	0.118	0.631016
7-j57	Janvier	F	Heart	0.119	0.661111
7-j57	Janvier	F	Heart	0.119	0.69186
7-j57	Janvier	F	Heart	0.115	0.611702
7-j57	Janvier	F	Heart	0.109	0.656627
7-j57	Janvier	M	Epididymides	0.058	0.243697
7-j57	Janvier	M	Epididymides	0.056	0.233333
7-j57	Janvier	M	Epididymides	0.063	0.282511
7-j57	Janvier	M	Epididymides	0.071	0.303419
7-j57	Janvier	M	Epididymides	0.044	0.207547
7-j57	Janvier	M	Brain	0.45	1.89076
7-j57	Janvier	M	Brain	0.458	1.90833
7-j57	Janvier	M	Brain	0.455	2.04036
7-j57	Janvier	M	Brain	0.478	2.04274
7-j57	Janvier	M	Brain	0.429	2.02358
7-j57	Janvier	F	Brain	0.448	2.39572
7-j57	Janvier	F	Brain	0.457	2.53889
7-j57	Janvier	F	Brain	0.454	2.63953
7-j57	Janvier	F	Brain	0.467	2.48404
7-j57	Janvier	F	Brain	0.465	2.8012
8-c57	CD-1	M	Adrenal glands	0.004	0.0132013
8-c57	CD-1	M	Adrenal glands	0.005	0.0178571
8-c57	CD-1	M	Adrenal glands	0.005	0.0177936
8-c57	CD-1	M	Adrenal glands	0.003	0.00952381
8-c57	CD-1	M	Adrenal glands	0.005	0.0169492
8-c57	CD-1	M	Adrenal glands	0.007	0.0214724
8-c57	CD-1	M	Adrenal glands	0.006	0.0188088
8-c57	CD-1	M	Adrenal glands	0.007	0.0205279
8-c57	CD-1	M	Adrenal glands	0.007	0.0229508
8-c57	CD-1	M	Adrenal glands	0.004	0.0131579
8-c57	CD-1	M	Adrenal glands	0.005	0.0175439
8-c57	CD-1	M	Adrenal glands	0.005	0.0181159
8-c57	CD-1	M	Adrenal glands	0.004	0.0124611
8-c57	CD-1	M	Adrenal glands	0.009	0.0276923
8-c57	CD-1	M	Adrenal glands	0.007	0.0207715
8-c57	CD-1	F	Adrenal glands	0.013	0.0567686
8-c57	CD-1	F	Adrenal glands	0.011	0.0456432
8-c57	CD-1	F	Adrenal glands	0.012	0.056872
8-c57	CD-1	F	Adrenal glands	0.01	0.0414938
8-c57	CD-1	F	Adrenal glands	0.012	0.0530973
8-c57	CD-1	F	Adrenal glands	0.009	0.0373444
8-c57	CD-1	F	Adrenal glands	0.01	0.0438596
8-c57	CD-1	F	Adrenal glands	0.006	0.0275229
8-c57	CD-1	F	Adrenal glands	0.011	0.0482456
8-c57	CD-1	F	Adrenal glands	0.009	0.0405405
8-c57	CD-1	F	Adrenal glands	0.009	0.0373444
8-c57	CD-1	F	Adrenal glands	0.007	0.0368421
8-c57	CD-1	F	Adrenal glands	0.01	0.0416667
8-c57	CD-1	F	Adrenal glands	0.009	0.0466321
8-c57	CD-1	F	Adrenal glands	0.01	0.0505051
8-c57	CD-1	F	Uterus	0.156	0.681223
8-c57	CD-1	F	Uterus	0.21	0.871369
8-c57	CD-1	F	Uterus	0.184	0.872038
8-c57	CD-1	F	Uterus	0.213	0.883817
8-c57	CD-1	F	Uterus	0.227	1.00442
8-c57	CD-1	F	Uterus	0.13	0.539419
8-c57	CD-1	F	Uterus	0.119	0.52193
8-c57	CD-1	F	Uterus	0.109	0.5
8-c57	CD-1	F	Uterus	0.128	0.561404
8-c57	CD-1	F	Uterus	0.121	0.545045
8-c57	CD-1	F	Uterus	0.111	0.460581
8-c57	CD-1	F	Uterus	0.113	0.594737
8-c57	CD-1	F	Uterus	0.12	0.5
8-c57	CD-1	F	Uterus	0.125	0.647668
8-c57	CD-1	F	Uterus	0.254	1.28283
8-c57	CD-1	M	Thymus	0.049	0.161716
8-c57	CD-1	M	Thymus	0.046	0.164286
8-c57	CD-1	M	Thymus	0.027	0.0960854
8-c57	CD-1	M	Thymus	0.042	0.133333
8-c57	CD-1	M	Thymus	0.025	0.0847458
8-c57	CD-1	M	Thymus	0.037	0.113497
8-c57	CD-1	M	Thymus	0.05	0.15674
8-c57	CD-1	M	Thymus	0.046	0.134897
8-c57	CD-1	M	Thymus	0.033	0.108197
8-c57	CD-1	M	Thymus	0.029	0.0953947
8-c57	CD-1	M	Thymus	0.029	0.101754
8-c57	CD-1	M	Thymus	0.029	0.105072
8-c57	CD-1	M	Thymus	0.046	0.143302
8-c57	CD-1	M	Thymus	0.043	0.132308
8-c57	CD-1	M	Thymus	0.051	0.151335
8-c57	CD-1	F	Thymus	0.033	0.144105
8-c57	CD-1	F	Thymus	0.039	0.161826
8-c57	CD-1	F	Thymus	0.037	0.175355
8-c57	CD-1	F	Thymus	0.054	0.224066
8-c57	CD-1	F	Thymus	0.043	0.190265
8-c57	CD-1	F	Thymus	0.054	0.224066
8-c57	CD-1	F	Thymus	0.047	0.20614
8-c57	CD-1	F	Thymus	0.046	0.211009
8-c57	CD-1	F	Thymus	0.039	0.171053
8-c57	CD-1	F	Thymus	0.05	0.225225
8-c57	CD-1	F	Thymus	0.046	0.190871
8-c57	CD-1	F	Thymus	0.039	0.205263
8-c57	CD-1	F	Thymus	0.056	0.233333
8-c57	CD-1	F	Thymus	0.044	0.227979
8-c57	CD-1	F	Thymus	0.036	0.181818
8-c57	CD-1	M	Testes	0.217	0.716172
8-c57	CD-1	M	Testes	0.259	0.925
8-c57	CD-1	M	Testes	0.219	0.779359
8-c57	CD-1	M	Testes	0.219	0.695238
8-c57	CD-1	M	Testes	0.271	0.918644
8-c57	CD-1	M	Testes	0.216	0.662577
8-c57	CD-1	M	Testes	0.243	0.761755
8-c57	CD-1	M	Testes	0.22	0.645161
8-c57	CD-1	M	Testes	0.258	0.845902
8-c57	CD-1	M	Testes	0.24	0.789474
8-c57	CD-1	M	Testes	0.201	0.705263
8-c57	CD-1	M	Testes	0.218	0.789855
8-c57	CD-1	M	Testes	0.228	0.71028
8-c57	CD-1	M	Testes	0.225	0.692308
8-c57	CD-1	M	Testes	0.254	0.753709
8-c57	CD-1	M	Spleen	0.078	0.257426
8-c57	CD-1	M	Spleen	0.067	0.239286
8-c57	CD-1	M	Spleen	0.081	0.288256
8-c57	CD-1	M	Spleen	0.075	0.238095
8-c57	CD-1	M	Spleen	0.051	0.172881
8-c57	CD-1	M	Spleen	0.119	0.365031
8-c57	CD-1	M	Spleen	0.089	0.278997
8-c57	CD-1	M	Spleen	0.078	0.228739
8-c57	CD-1	M	Spleen	0.07	0.229508
8-c57	CD-1	M	Spleen	0.075	0.246711
8-c57	CD-1	M	Spleen	0.082	0.287719
8-c57	CD-1	M	Spleen	0.07	0.253623
8-c57	CD-1	M	Spleen	0.111	0.345794
8-c57	CD-1	M	Spleen	0.09	0.276923
8-c57	CD-1	M	Spleen	0.098	0.290801
8-c57	CD-1	F	Spleen	0.07	0.305677
8-c57	CD-1	F	Spleen	0.087	0.360996
8-c57	CD-1	F	Spleen	0.061	0.2891
8-c57	CD-1	F	Spleen	0.092	0.381743
8-c57	CD-1	F	Spleen	0.081	0.358407
8-c57	CD-1	F	Spleen	0.079	0.327801
8-c57	CD-1	F	Spleen	0.077	0.337719
8-c57	CD-1	F	Spleen	0.067	0.307339
8-c57	CD-1	F	Spleen	0.099	0.434211
8-c57	CD-1	F	Spleen	0.072	0.324324
8-c57	CD-1	F	Spleen	0.061	0.253112
8-c57	CD-1	F	Spleen	0.056	0.294737
8-c57	CD-1	F	Spleen	0.099	0.4125
8-c57	CD-1	F	Spleen	0.061	0.316062
8-c57	CD-1	F	Spleen	0.061	0.308081
8-c57	CD-1	M	Seminal vesicl	0.237	0.782178
8-c57	CD-1	M	Seminal vesicl	0.233	0.832143
8-c57	CD-1	M	Seminal vesicl	0.266	0.946619
8-c57	CD-1	M	Seminal vesicl	0.226	0.71746
8-c57	CD-1	M	Seminal vesicl	0.243	0.823729
8-c57	CD-1	M	Seminal vesicl	0.155	0.47546
8-c57	CD-1	M	Seminal vesicl	0.194	0.60815
8-c57	CD-1	M	Seminal vesicl	0.242	0.709677
8-c57	CD-1	M	Seminal vesicl	0.351	1.15082
8-c57	CD-1	M	Seminal vesicl	0.165	0.542763
8-c57	CD-1	M	Seminal vesicl	0.221	0.775439
8-c57	CD-1	M	Seminal vesicl	0.216	0.782609
8-c57	CD-1	M	Seminal vesicl	0.236	0.735202
8-c57	CD-1	M	Seminal vesicl	0.322	0.990769
8-c57	CD-1	M	Seminal vesicl	0.221	0.655786
8-c57	CD-1	M	Prostate	0.057	0.188119
8-c57	CD-1	M	Prostate	0.07	0.25
8-c57	CD-1	M	Prostate	0.071	0.252669
8-c57	CD-1	M	Prostate	0.055	0.174603
8-c57	CD-1	M	Prostate	0.087	0.294915
8-c57	CD-1	M	Prostate	0.04	0.122699
8-c57	CD-1	M	Prostate	0.055	0.172414
8-c57	CD-1	M	Prostate	0.055	0.16129
8-c57	CD-1	M	Prostate	0.062	0.203279
8-c57	CD-1	M	Prostate	0.036	0.118421
8-c57	CD-1	M	Prostate	0.045	0.157895
8-c57	CD-1	M	Prostate	0.051	0.184783
8-c57	CD-1	M	Prostate	0.032	0.0996885
8-c57	CD-1	M	Prostate	0.06	0.184615
8-c57	CD-1	M	Prostate	0.051	0.151335
8-c57	CD-1	F	Ovaries	0.023	0.100437
8-c57	CD-1	F	Ovaries	0.037	0.153527
8-c57	CD-1	F	Ovaries	0.022	0.104265
8-c57	CD-1	F	Ovaries	0.025	0.103734
8-c57	CD-1	F	Ovaries	0.033	0.146018
8-c57	CD-1	F	Ovaries	0.028	0.116183
8-c57	CD-1	F	Ovaries	0.026	0.114035
8-c57	CD-1	F	Ovaries	0.023	0.105505
8-c57	CD-1	F	Ovaries	0.027	0.118421
8-c57	CD-1	F	Ovaries	0.026	0.117117
8-c57	CD-1	F	Ovaries	0.025	0.103734
8-c57	CD-1	F	Ovaries	0.013	0.0684211
8-c57	CD-1	F	Ovaries	0.029	0.120833
8-c57	CD-1	F	Ovaries	0.022	0.11399
8-c57	CD-1	F	Ovaries	0.022	0.111111
8-c57	CD-1	M	Liver	1.283	4.23432
8-c57	CD-1	M	Liver	1.135	4.05357
8-c57	CD-1	M	Liver	1.245	4.4306
8-c57	CD-1	M	Liver	1.287	4.08571
8-c57	CD-1	M	Liver	1.216	4.12203
8-c57	CD-1	M	Liver	1.358	4.16564
8-c57	CD-1	M	Liver	1.217	3.81505
8-c57	CD-1	M	Liver	1.367	4.0088
8-c57	CD-1	M	Liver	1.293	4.23934
8-c57	CD-1	M	Liver	1.168	3.84211
8-c57	CD-1	M	Liver	1.22	4.2807
8-c57	CD-1	M	Liver	1.259	4.56159
8-c57	CD-1	M	Liver	1.406	4.38006
8-c57	CD-1	M	Liver	1.342	4.12923
8-c57	CD-1	M	Liver	1.34	3.97626
8-c57	CD-1	F	Liver	1.119	4.88646
8-c57	CD-1	F	Liver	1.065	4.41909
8-c57	CD-1	F	Liver	0.883	4.18483
8-c57	CD-1	F	Liver	1.165	4.83402
8-c57	CD-1	F	Liver	1.085	4.80088
8-c57	CD-1	F	Liver	1.058	4.39004
8-c57	CD-1	F	Liver	0.963	4.22368
8-c57	CD-1	F	Liver	0.965	4.42661
8-c57	CD-1	F	Liver	1.096	4.80702
8-c57	CD-1	F	Liver	0.921	4.14865
8-c57	CD-1	F	Liver	1.045	4.3361
8-c57	CD-1	F	Liver	0.929	4.88947
8-c57	CD-1	F	Liver	1.048	4.36667
8-c57	CD-1	F	Liver	0.754	3.90674
8-c57	CD-1	F	Liver	0.892	4.50505
8-c57	CD-1	M	Kidneys	0.524	1.72937
8-c57	CD-1	M	Kidneys	0.405	1.44643
8-c57	CD-1	M	Kidneys	0.444	1.58007
8-c57	CD-1	M	Kidneys	0.52	1.65079
8-c57	CD-1	M	Kidneys	0.488	1.65424
8-c57	CD-1	M	Kidneys	0.516	1.58282
8-c57	CD-1	M	Kidneys	0.51	1.59875
8-c57	CD-1	M	Kidneys	0.67	1.96481
8-c57	CD-1	M	Kidneys	0.552	1.80984
8-c57	CD-1	M	Kidneys	0.623	2.04934
8-c57	CD-1	M	Kidneys	0.551	1.93333
8-c57	CD-1	M	Kidneys	0.48	1.73913
8-c57	CD-1	M	Kidneys	0.586	1.82555
8-c57	CD-1	M	Kidneys	0.538	1.65538
8-c57	CD-1	M	Kidneys	0.638	1.89318
8-c57	CD-1	F	Kidneys	0.352	1.53712
8-c57	CD-1	F	Kidneys	0.315	1.30705
8-c57	CD-1	F	Kidneys	0.338	1.6019
8-c57	CD-1	F	Kidneys	0.34	1.41079
8-c57	CD-1	F	Kidneys	0.411	1.81858
8-c57	CD-1	F	Kidneys	0.316	1.3112
8-c57	CD-1	F	Kidneys	0.326	1.42982
8-c57	CD-1	F	Kidneys	0.36	1.65138
8-c57	CD-1	F	Kidneys	0.339	1.48684
8-c57	CD-1	F	Kidneys	0.298	1.34234
8-c57	CD-1	F	Kidneys	0.296	1.22822
8-c57	CD-1	F	Kidneys	0.343	1.80526
8-c57	CD-1	F	Kidneys	0.364	1.51667
8-c57	CD-1	F	Kidneys	0.323	1.67358
8-c57	CD-1	F	Kidneys	0.265	1.33838
8-c57	CD-1	M	Heart	0.163	0.537954
8-c57	CD-1	M	Heart	0.152	0.542857
8-c57	CD-1	M	Heart	0.149	0.530249
8-c57	CD-1	M	Heart	0.159	0.504762
8-c57	CD-1	M	Heart	0.156	0.528814
8-c57	CD-1	M	Heart	0.167	0.51227
8-c57	CD-1	M	Heart	0.144	0.451411
8-c57	CD-1	M	Heart	0.201	0.589443
8-c57	CD-1	M	Heart	0.161	0.527869
8-c57	CD-1	M	Heart	0.17	0.559211
8-c57	CD-1	M	Heart	0.172	0.603509
8-c57	CD-1	M	Heart	0.143	0.518116
8-c57	CD-1	M	Heart	0.161	0.501558
8-c57	CD-1	M	Heart	0.19	0.584615
8-c57	CD-1	M	Heart	0.178	0.52819
8-c57	CD-1	F	Heart	0.127	0.554585
8-c57	CD-1	F	Heart	0.13	0.539419
8-c57	CD-1	F	Heart	0.131	0.620853
8-c57	CD-1	F	Heart	0.138	0.572614
8-c57	CD-1	F	Heart	0.145	0.641593
8-c57	CD-1	F	Heart	0.119	0.493776
8-c57	CD-1	F	Heart	0.142	0.622807
8-c57	CD-1	F	Heart	0.147	0.674312
8-c57	CD-1	F	Heart	0.142	0.622807
8-c57	CD-1	F	Heart	0.124	0.558559
8-c57	CD-1	F	Heart	0.126	0.522822
8-c57	CD-1	F	Heart	0.146	0.768421
8-c57	CD-1	F	Heart	0.135	0.5625
8-c57	CD-1	F	Heart	0.138	0.715026
8-c57	CD-1	F	Heart	0.144	0.727273
8-c57	CD-1	M	Epididymides	0.073	0.240924
8-c57	CD-1	M	Epididymides	0.089	0.317857
8-c57	CD-1	M	Epididymides	0.085	0.302491
8-c57	CD-1	M	Epididymides	0.078	0.247619
8-c57	CD-1	M	Epididymides	0.096	0.325424
8-c57	CD-1	M	Epididymides	0.075	0.230061
8-c57	CD-1	M	Epididymides	0.082	0.257053
8-c57	CD-1	M	Epididymides	0.076	0.222874
8-c57	CD-1	M	Epididymides	0.083	0.272131
8-c57	CD-1	M	Epididymides	0.07	0.230263
8-c57	CD-1	M	Epididymides	0.076	0.266667
8-c57	CD-1	M	Epididymides	0.085	0.307971
8-c57	CD-1	M	Epididymides	0.085	0.264798
8-c57	CD-1	M	Epididymides	0.081	0.249231
8-c57	CD-1	M	Epididymides	0.097	0.287834
8-c57	CD-1	M	Brain	0.535	1.76568
8-c57	CD-1	M	Brain	0.501	1.78929
8-c57	CD-1	M	Brain	0.513	1.82562
8-c57	CD-1	M	Brain	0.512	1.6254
8-c57	CD-1	M	Brain	0.519	1.75932
8-c57	CD-1	M	Brain	0.522	1.60123
8-c57	CD-1	M	Brain	0.504	1.57994
8-c57	CD-1	M	Brain	0.506	1.48387
8-c57	CD-1	M	Brain	0.448	1.46885
8-c57	CD-1	M	Brain	0.496	1.63158
8-c57	CD-1	M	Brain	0.476	1.67018
8-c57	CD-1	M	Brain	0.49	1.77536
8-c57	CD-1	M	Brain	0.504	1.57009
8-c57	CD-1	M	Brain	0.512	1.57538
8-c57	CD-1	M	Brain	0.556	1.64985
8-c57	CD-1	F	Brain	0.495	2.16157
8-c57	CD-1	F	Brain	0.478	1.9834
8-c57	CD-1	F	Brain	0.48	2.27488
8-c57	CD-1	F	Brain	0.523	2.17012
8-c57	CD-1	F	Brain	0.514	2.27434
8-c57	CD-1	F	Brain	0.465	1.92946
8-c57	CD-1	F	Brain	0.489	2.14474
8-c57	CD-1	F	Brain	0.513	2.35321
8-c57	CD-1	F	Brain	0.514	2.25439
8-c57	CD-1	F	Brain	0.468	2.10811
8-c57	CD-1	F	Brain	0.473	1.96266
8-c57	CD-1	F	Brain	0.481	2.53158
8-c57	CD-1	F	Brain	0.495	2.0625
8-c57	CD-1	F	Brain	0.498	2.58031
8-c57	CD-1	F	Brain	0.414	2.09091
9-c57	CD-1	M	Adrenal glands	0.006	0.0205479
9-c57	CD-1	M	Adrenal glands	0.004	0.012945
9-c57	CD-1	M	Adrenal glands	0.004	0.013245
9-c57	CD-1	M	Adrenal glands	0.006	0.023622
9-c57	CD-1	M	Adrenal glands	0.005	0.017301
9-c57	CD-1	F	Adrenal glands	0.009	0.0364372
9-c57	CD-1	F	Adrenal glands	0.009	0.044335
9-c57	CD-1	F	Adrenal glands	0.008	0.0296296
9-c57	CD-1	F	Adrenal glands	0.014	0.0639269
9-c57	CD-1	F	Adrenal glands	0.01	0.0454545
9-c57	CD-1	F	Uterus	0.169	0.684211
9-c57	CD-1	F	Uterus	0.101	0.497537
9-c57	CD-1	F	Uterus	0.184	0.681481
9-c57	CD-1	F	Uterus	0.152	0.694064
9-c57	CD-1	F	Uterus	0.087	0.395455
9-c57	CD-1	M	Thymus	0.032	0.109589
9-c57	CD-1	M	Thymus	0.045	0.145631
9-c57	CD-1	M	Thymus	0.033	0.109272
9-c57	CD-1	M	Thymus	0.031	0.122047
9-c57	CD-1	M	Thymus	0.043	0.148789
9-c57	CD-1	F	Thymus	0.045	0.182186
9-c57	CD-1	F	Thymus	0.036	0.17734
9-c57	CD-1	F	Thymus	0.027	0.1
9-c57	CD-1	F	Thymus	0.03	0.136986
9-c57	CD-1	F	Thymus	0.048	0.218182
9-c57	CD-1	M	Testes	0.205	0.702055
9-c57	CD-1	M	Testes	0.244	0.789644
9-c57	CD-1	M	Testes	0.222	0.735099
9-c57	CD-1	M	Testes	0.173	0.681102
9-c57	CD-1	M	Testes	0.26	0.899654
9-c57	CD-1	M	Spleen	0.066	0.226027
9-c57	CD-1	M	Spleen	0.07	0.226537
9-c57	CD-1	M	Spleen	0.064	0.211921
9-c57	CD-1	M	Spleen	0.054	0.212598
9-c57	CD-1	M	Spleen	0.071	0.245675
9-c57	CD-1	F	Spleen	0.055	0.222672
9-c57	CD-1	F	Spleen	0.056	0.275862
9-c57	CD-1	F	Spleen	0.089	0.32963
9-c57	CD-1	F	Spleen	0.071	0.324201
9-c57	CD-1	F	Spleen	0.074	0.336364
9-c57	CD-1	M	Seminal vesicl	0.233	0.797945
9-c57	CD-1	M	Seminal vesicl	0.193	0.624595
9-c57	CD-1	M	Seminal vesicl	0.237	0.784768
9-c57	CD-1	M	Seminal vesicl	0.241	0.948819
9-c57	CD-1	M	Seminal vesicl	0.237	0.820069
9-c57	CD-1	M	Prostate	0.037	0.126712
9-c57	CD-1	M	Prostate	0.036	0.116505
9-c57	CD-1	M	Prostate	0.047	0.155629
9-c57	CD-1	M	Prostate	0.033	0.129921
9-c57	CD-1	M	Prostate	0.036	0.124567
9-c57	CD-1	F	Ovaries	0.023	0.0931174
9-c57	CD-1	F	Ovaries	0.028	0.137931
9-c57	CD-1	F	Ovaries	0.06	0.222222
9-c57	CD-1	F	Ovaries	0.023	0.105023
9-c57	CD-1	F	Ovaries	0.024	0.109091
9-c57	CD-1	M	Liver	1.372	4.69863
9-c57	CD-1	M	Liver	1.492	4.82848
9-c57	CD-1	M	Liver	1.238	4.09934
9-c57	CD-1	M	Liver	1.158	4.55906
9-c57	CD-1	M	Liver	1.296	4.48443
9-c57	CD-1	F	Liver	1.001	4.05263
9-c57	CD-1	F	Liver	0.918	4.52217
9-c57	CD-1	F	Liver	1.214	4.4963
9-c57	CD-1	F	Liver	0.937	4.27854
9-c57	CD-1	F	Liver	1.004	4.56364
9-c57	CD-1	M	Kidneys	0.538	1.84247
9-c57	CD-1	M	Kidneys	0.538	1.7411
9-c57	CD-1	M	Kidneys	0.553	1.83113
9-c57	CD-1	M	Kidneys	0.459	1.80709
9-c57	CD-1	M	Kidneys	0.617	2.13495
9-c57	CD-1	F	Kidneys	0.326	1.31984
9-c57	CD-1	F	Kidneys	0.309	1.52217
9-c57	CD-1	F	Kidneys	0.38	1.40741
9-c57	CD-1	F	Kidneys	0.315	1.43836
9-c57	CD-1	F	Kidneys	0.385	1.75
9-c57	CD-1	M	Heart	0.146	0.5
9-c57	CD-1	M	Heart	0.149	0.482201
9-c57	CD-1	M	Heart	0.206	0.682119
9-c57	CD-1	M	Heart	0.151	0.594488
9-c57	CD-1	M	Heart	0.159	0.550173
9-c57	CD-1	F	Heart	0.113	0.45749
9-c57	CD-1	F	Heart	0.125	0.615764
9-c57	CD-1	F	Heart	0.132	0.488889
9-c57	CD-1	F	Heart	0.115	0.525114
9-c57	CD-1	F	Heart	0.129	0.586364
9-c57	CD-1	M	Epididymides	0.071	0.243151
9-c57	CD-1	M	Epididymides	0.081	0.262136
9-c57	CD-1	M	Epididymides	0.08	0.264901
9-c57	CD-1	M	Epididymides	0.068	0.267717
9-c57	CD-1	M	Epididymides	0.084	0.290657
9-c57	CD-1	M	Brain	0.506	1.73288
9-c57	CD-1	M	Brain	0.521	1.68608
9-c57	CD-1	M	Brain	0.521	1.72517
9-c57	CD-1	M	Brain	0.497	1.95669
9-c57	CD-1	M	Brain	0.479	1.65744
9-c57	CD-1	F	Brain	0.477	1.93117
9-c57	CD-1	F	Brain	0.461	2.27094
9-c57	CD-1	F	Brain	0.483	1.78889
9-c57	CD-1	F	Brain	0.516	2.35616
9-c57	CD-1	F	Brain	0.494	2.24545
10-c57	CD-1	M	Adrenal glands	0.009	0.0302013
10-c57	CD-1	M	Adrenal glands	0.007	0.0213415
10-c57	CD-1	M	Adrenal glands	0.007	0.019943
10-c57	CD-1	M	Adrenal glands	0.006	0.01875
10-c57	CD-1	M	Adrenal glands	0.005	0.0277778
10-c57	CD-1	F	Adrenal glands	0.011	0.05
10-c57	CD-1	F	Adrenal glands	0.01	0.0408163
10-c57	CD-1	F	Adrenal glands	0.011	0.0415094
10-c57	CD-1	F	Adrenal glands	0.011	0.04
10-c57	CD-1	F	Adrenal glands	0.012	0.0483871
10-c57	CD-1	F	Uterus	0.092	0.418182
10-c57	CD-1	F	Uterus	0.1	0.408163
10-c57	CD-1	F	Uterus	0.123	0.464151
10-c57	CD-1	F	Uterus	0.174	0.632727
10-c57	CD-1	F	Uterus	0.178	0.717742
10-c57	CD-1	M	Thymus	0.056	0.187919
10-c57	CD-1	M	Thymus	0.032	0.097561
10-c57	CD-1	M	Thymus	0.041	0.116809
10-c57	CD-1	M	Thymus	0.039	0.121875
10-c57	CD-1	M	Thymus	0.026	0.144444
10-c57	CD-1	F	Thymus	0.018	0.0818182
10-c57	CD-1	F	Thymus	0.037	0.15102
10-c57	CD-1	F	Thymus	0.048	0.181132
10-c57	CD-1	F	Thymus	0.062	0.225455
10-c57	CD-1	F	Thymus	0.057	0.229839
10-c57	CD-1	M	Testes	0.225	0.755034
10-c57	CD-1	M	Testes	0.243	0.740854
10-c57	CD-1	M	Testes	0.234	0.666667
10-c57	CD-1	M	Testes	0.208	0.65
10-c57	CD-1	M	Testes	0.253	1.40556
10-c57	CD-1	M	Spleen	0.067	0.224832
10-c57	CD-1	M	Spleen	0.072	0.219512
10-c57	CD-1	M	Spleen	0.087	0.247863
10-c57	CD-1	M	Spleen	0.072	0.225
10-c57	CD-1	M	Spleen	0.058	0.322222
10-c57	CD-1	F	Spleen	0.052	0.236364
10-c57	CD-1	F	Spleen	0.092	0.37551
10-c57	CD-1	F	Spleen	0.084	0.316981
10-c57	CD-1	F	Spleen	0.099	0.36
10-c57	CD-1	F	Spleen	0.086	0.346774
10-c57	CD-1	M	Seminal vesicl	0.203	0.681208
10-c57	CD-1	M	Seminal vesicl	0.278	0.847561
10-c57	CD-1	M	Seminal vesicl	0.225	0.641026
10-c57	CD-1	M	Seminal vesicl	0.255	0.796875
10-c57	CD-1	M	Seminal vesicl	0.181	1.00556
10-c57	CD-1	M	Prostate	0.048	0.161074
10-c57	CD-1	M	Prostate	0.076	0.231707
10-c57	CD-1	M	Prostate	0.053	0.150997
10-c57	CD-1	M	Prostate	0.062	0.19375
10-c57	CD-1	M	Prostate	0.057	0.316667
10-c57	CD-1	F	Ovaries	0.035	0.159091
10-c57	CD-1	F	Ovaries	0.028	0.114286
10-c57	CD-1	F	Ovaries	0.028	0.10566
10-c57	CD-1	F	Ovaries	0.025	0.0909091
10-c57	CD-1	F	Ovaries	0.029	0.116935
10-c57	CD-1	M	Liver	1.35	4.5302
10-c57	CD-1	M	Liver	1.29	3.93293
10-c57	CD-1	M	Liver	1.559	4.4416
10-c57	CD-1	M	Liver	1.408	4.4
10-c57	CD-1	M	Liver	1.142	6.34444
10-c57	CD-1	F	Liver	0.838	3.80909
10-c57	CD-1	F	Liver	1.151	4.69796
10-c57	CD-1	F	Liver	1.165	4.39623
10-c57	CD-1	F	Liver	1.123	4.08364
10-c57	CD-1	F	Liver	1.2	4.83871
10-c57	CD-1	M	Kidneys	0.553	1.8557
10-c57	CD-1	M	Kidneys	0.558	1.70122
10-c57	CD-1	M	Kidneys	0.604	1.7208
10-c57	CD-1	M	Kidneys	0.49	1.53125
10-c57	CD-1	M	Kidneys	0.426	2.36667
10-c57	CD-1	F	Kidneys	0.33	1.5
10-c57	CD-1	F	Kidneys	0.334	1.36327
10-c57	CD-1	F	Kidneys	0.394	1.48679
10-c57	CD-1	F	Kidneys	0.32	1.16364
10-c57	CD-1	F	Kidneys	0.315	1.27016
10-c57	CD-1	M	Heart	0.179	0.600671
10-c57	CD-1	M	Heart	0.188	0.573171
10-c57	CD-1	M	Heart	0.17	0.48433
10-c57	CD-1	M	Heart	0.15	0.46875
10-c57	CD-1	M	Heart	0.134	0.744444
10-c57	CD-1	F	Heart	0.136	0.618182
10-c57	CD-1	F	Heart	0.132	0.538776
10-c57	CD-1	F	Heart	0.137	0.516981
10-c57	CD-1	F	Heart	0.134	0.487273
10-c57	CD-1	F	Heart	0.135	0.544355
10-c57	CD-1	M	Epididymides	0.077	0.258389
10-c57	CD-1	M	Epididymides	0.08	0.243902
10-c57	CD-1	M	Epididymides	0.077	0.219373
10-c57	CD-1	M	Epididymides	0.074	0.23125
10-c57	CD-1	M	Epididymides	0.072	0.4
10-c57	CD-1	M	Brain	0.494	1.65772
10-c57	CD-1	M	Brain	0.513	1.56402
10-c57	CD-1	M	Brain	0.503	1.43305
10-c57	CD-1	M	Brain	0.525	1.64062
10-c57	CD-1	M	Brain	0.492	2.73333
10-c57	CD-1	F	Brain	0.506	2.3
10-c57	CD-1	F	Brain	0.477	1.94694
10-c57	CD-1	F	Brain	0.503	1.89811
10-c57	CD-1	F	Brain	0.497	1.80727
10-c57	CD-1	F	Brain	0.539	2.17339
11-c57	CD-1	M	Adrenal glands	0.003	0.0110701
11-c57	CD-1	M	Adrenal glands	0.002	0.00722022
11-c57	CD-1	M	Adrenal glands	0.003	0.0106007
11-c57	CD-1	M	Adrenal glands	0.002	0.00660066
11-c57	CD-1	M	Adrenal glands	0.006	0.0208333
11-c57	CD-1	F	Adrenal glands	0.012	0.0571429
11-c57	CD-1	F	Adrenal glands	0.009	0.0391304
11-c57	CD-1	F	Adrenal glands	0.009	0.0387931
11-c57	CD-1	F	Adrenal glands	0.012	0.046332
11-c57	CD-1	F	Adrenal glands	0.012	0.0461538
11-c57	CD-1	F	Uterus	0.111	0.528571
11-c57	CD-1	F	Uterus	0.231	1.00435
11-c57	CD-1	F	Uterus	0.206	0.887931
11-c57	CD-1	F	Uterus	0.13	0.501931
11-c57	CD-1	F	Uterus	0.207	0.796154
11-c57	CD-1	M	Thymus	0.029	0.107011
11-c57	CD-1	M	Thymus	0.027	0.0974729
11-c57	CD-1	M	Thymus	0.045	0.159011
11-c57	CD-1	M	Thymus	0.033	0.108911
11-c57	CD-1	M	Thymus	0.035	0.121528
11-c57	CD-1	F	Thymus	0.052	0.247619
11-c57	CD-1	F	Thymus	0.021	0.0913043
11-c57	CD-1	F	Thymus	0.032	0.137931
11-c57	CD-1	F	Thymus	0.039	0.150579
11-c57	CD-1	F	Thymus	0.06	0.230769
11-c57	CD-1	M	Testes	0.231	0.852399
11-c57	CD-1	M	Testes	0.22	0.794224
11-c57	CD-1	M	Testes	0.234	0.826855
11-c57	CD-1	M	Testes	0.197	0.650165
11-c57	CD-1	M	Testes	0.191	0.663194
11-c57	CD-1	M	Spleen	0.056	0.206642
11-c57	CD-1	M	Spleen	0.047	0.169675
11-c57	CD-1	M	Spleen	0.061	0.215548
11-c57	CD-1	M	Spleen	0.05	0.165017
11-c57	CD-1	M	Spleen	0.058	0.201389
11-c57	CD-1	F	Spleen	0.055	0.261905
11-c57	CD-1	F	Spleen	0.063	0.273913
11-c57	CD-1	F	Spleen	0.07	0.301724
11-c57	CD-1	F	Spleen	0.089	0.343629
11-c57	CD-1	F	Spleen	0.095	0.365385
11-c57	CD-1	M	Seminal vesicl	0.258	0.95203
11-c57	CD-1	M	Seminal vesicl	0.241	0.870036
11-c57	CD-1	M	Seminal vesicl	0.211	0.745583
11-c57	CD-1	M	Seminal vesicl	0.238	0.785479
11-c57	CD-1	M	Seminal vesicl	0.191	0.663194
11-c57	CD-1	M	Prostate	0.049	0.180812
11-c57	CD-1	M	Prostate	0.062	0.223827
11-c57	CD-1	M	Prostate	0.057	0.201413
11-c57	CD-1	M	Prostate	0.068	0.224422
11-c57	CD-1	M	Prostate	0.051	0.177083
11-c57	CD-1	F	Ovaries	0.021	0.1
11-c57	CD-1	F	Ovaries	0.023	0.1
11-c57	CD-1	F	Ovaries	0.028	0.12069
11-c57	CD-1	F	Ovaries	0.038	0.146718
11-c57	CD-1	F	Ovaries	0.016	0.0615385
11-c57	CD-1	M	Liver	1.081	3.98893
11-c57	CD-1	M	Liver	1.285	4.63899
11-c57	CD-1	M	Liver	1.251	4.42049
11-c57	CD-1	M	Liver	1.229	4.05611
11-c57	CD-1	M	Liver	1.237	4.29514
11-c57	CD-1	F	Liver	0.97	4.61905
11-c57	CD-1	F	Liver	0.866	3.76522
11-c57	CD-1	F	Liver	1.212	5.22414
11-c57	CD-1	F	Liver	1.308	5.05019
11-c57	CD-1	F	Liver	1.062	4.08462
11-c57	CD-1	M	Kidneys	0.506	1.86716
11-c57	CD-1	M	Kidneys	0.495	1.787
11-c57	CD-1	M	Kidneys	0.521	1.84099
11-c57	CD-1	M	Kidneys	0.541	1.78548
11-c57	CD-1	M	Kidneys	0.522	1.8125
11-c57	CD-1	F	Kidneys	0.33	1.57143
11-c57	CD-1	F	Kidneys	0.382	1.66087
11-c57	CD-1	F	Kidneys	0.412	1.77586
11-c57	CD-1	F	Kidneys	0.383	1.47876
11-c57	CD-1	F	Kidneys	0.334	1.28462
11-c57	CD-1	M	Heart	0.142	0.523985
11-c57	CD-1	M	Heart	0.165	0.595668
11-c57	CD-1	M	Heart	0.146	0.515901
11-c57	CD-1	M	Heart	0.161	0.531353
11-c57	CD-1	M	Heart	0.158	0.548611
11-c57	CD-1	F	Heart	0.126	0.6
11-c57	CD-1	F	Heart	0.162	0.704348
11-c57	CD-1	F	Heart	0.152	0.655172
11-c57	CD-1	F	Heart	0.152	0.586873
11-c57	CD-1	F	Heart	0.128	0.492308
11-c57	CD-1	M	Epididymides	0.077	0.284133
11-c57	CD-1	M	Epididymides	0.078	0.281588
11-c57	CD-1	M	Epididymides	0.069	0.243816
11-c57	CD-1	M	Epididymides	0.065	0.214521
11-c57	CD-1	M	Epididymides	0.07	0.243056
11-c57	CD-1	M	Brain	0.499	1.84133
11-c57	CD-1	M	Brain	0.635	2.29242
11-c57	CD-1	M	Brain	0.454	1.60424
11-c57	CD-1	M	Brain	0.523	1.72607
11-c57	CD-1	M	Brain	0.537	1.86458
11-c57	CD-1	F	Brain	0.483	2.3
11-c57	CD-1	F	Brain	0.518	2.25217
11-c57	CD-1	F	Brain	0.545	2.34914
11-c57	CD-1	F	Brain	0.509	1.96525
11-c57	CD-1	F	Brain	0.527	2.02692
12-c78	CD-1	M	Adrenal glands	0.006	0.0197368
12-c78	CD-1	M	Adrenal glands	0.002	0.00682594
12-c78	CD-1	M	Adrenal glands	0.006	0.019544
12-c78	CD-1	M	Adrenal glands	0.003	0.010274
12-c78	CD-1	M	Adrenal glands	0.005	0.0192308
12-c78	CD-1	F	Adrenal glands	0.007	0.0295359
12-c78	CD-1	F	Adrenal glands	0.004	0.0206186
12-c78	CD-1	F	Adrenal glands	0.008	0.038835
12-c78	CD-1	F	Adrenal glands	0.009	0.0365854
12-c78	CD-1	F	Adrenal glands	0.009	0.0393013
12-c78	CD-1	F	Uterus	0.142	0.599156
12-c78	CD-1	F	Uterus	0.123	0.634021
12-c78	CD-1	F	Uterus	0.18	0.873786
12-c78	CD-1	F	Uterus	0.112	0.455285
12-c78	CD-1	F	Uterus	0.185	0.80786
12-c78	CD-1	M	Thymus	0.043	0.141447
12-c78	CD-1	M	Thymus	0.03	0.102389
12-c78	CD-1	M	Thymus	0.037	0.120521
12-c78	CD-1	M	Thymus	0.048	0.164384
12-c78	CD-1	M	Thymus	0.025	0.0961538
12-c78	CD-1	F	Thymus	0.054	0.227848
12-c78	CD-1	F	Thymus	0.018	0.0927835
12-c78	CD-1	F	Thymus	0.034	0.165049
12-c78	CD-1	F	Thymus	0.045	0.182927
12-c78	CD-1	F	Thymus	0.032	0.139738
12-c78	CD-1	M	Testes	0.239	0.786184
12-c78	CD-1	M	Testes	0.218	0.744027
12-c78	CD-1	M	Testes	0.231	0.752443
12-c78	CD-1	M	Testes	0.272	0.931507
12-c78	CD-1	M	Testes	0.267	1.02692
12-c78	CD-1	M	Spleen	0.061	0.200658
12-c78	CD-1	M	Spleen	0.079	0.269625
12-c78	CD-1	M	Spleen	0.063	0.205212
12-c78	CD-1	M	Spleen	0.078	0.267123
12-c78	CD-1	M	Spleen	0.074	0.284615
12-c78	CD-1	F	Spleen	0.076	0.320675
12-c78	CD-1	F	Spleen	0.049	0.252577
12-c78	CD-1	F	Spleen	0.061	0.296117
12-c78	CD-1	F	Spleen	0.075	0.304878
12-c78	CD-1	F	Spleen	0.064	0.279476
12-c78	CD-1	M	Seminal vesicl	0.332	1.09211
12-c78	CD-1	M	Seminal vesicl	0.138	0.47099
12-c78	CD-1	M	Seminal vesicl	0.246	0.801303
12-c78	CD-1	M	Seminal vesicl	0.254	0.869863
12-c78	CD-1	M	Seminal vesicl	0.233	0.896154
12-c78	CD-1	M	Prostate	0.061	0.200658
12-c78	CD-1	M	Prostate	0.086	0.293515
12-c78	CD-1	M	Prostate	0.063	0.205212
12-c78	CD-1	M	Prostate	0.068	0.232877
12-c78	CD-1	M	Prostate	0.057	0.219231
12-c78	CD-1	F	Ovaries	0.018	0.0759494
12-c78	CD-1	F	Ovaries	0.029	0.149485
12-c78	CD-1	F	Ovaries	0.019	0.092233
12-c78	CD-1	F	Ovaries	0.023	0.0934959
12-c78	CD-1	F	Ovaries	0.021	0.0917031
12-c78	CD-1	M	Liver	1.391	4.57566
12-c78	CD-1	M	Liver	1.221	4.16724
12-c78	CD-1	M	Liver	1.386	4.51466
12-c78	CD-1	M	Liver	1.141	3.90753
12-c78	CD-1	M	Liver	1.128	4.33846
12-c78	CD-1	F	Liver	1.151	4.85654
12-c78	CD-1	F	Liver	0.789	4.06701
12-c78	CD-1	F	Liver	0.986	4.78641
12-c78	CD-1	F	Liver	1.112	4.52033
12-c78	CD-1	F	Liver	1.336	5.83406
12-c78	CD-1	M	Kidneys	0.555	1.82566
12-c78	CD-1	M	Kidneys	0.468	1.59727
12-c78	CD-1	M	Kidneys	0.623	2.02932
12-c78	CD-1	M	Kidneys	0.497	1.70205
12-c78	CD-1	M	Kidneys	0.398	1.53077
12-c78	CD-1	F	Kidneys	0.373	1.57384
12-c78	CD-1	F	Kidneys	0.34	1.75258
12-c78	CD-1	F	Kidneys	0.359	1.74272
12-c78	CD-1	F	Kidneys	0.397	1.61382
12-c78	CD-1	F	Kidneys	0.384	1.67686
12-c78	CD-1	M	Heart	0.167	0.549342
12-c78	CD-1	M	Heart	0.136	0.464164
12-c78	CD-1	M	Heart	0.142	0.462541
12-c78	CD-1	M	Heart	0.157	0.537671
12-c78	CD-1	M	Heart	0.165	0.634615
12-c78	CD-1	F	Heart	0.141	0.594937
12-c78	CD-1	F	Heart	0.129	0.664948
12-c78	CD-1	F	Heart	0.145	0.703883
12-c78	CD-1	F	Heart	0.123	0.5
12-c78	CD-1	F	Heart	0.129	0.563319
12-c78	CD-1	M	Epididymides	0.08	0.263158
12-c78	CD-1	M	Epididymides	0.073	0.249147
12-c78	CD-1	M	Epididymides	0.07	0.228013
12-c78	CD-1	M	Epididymides	0.072	0.246575
12-c78	CD-1	M	Epididymides	0.074	0.284615
12-c78	CD-1	M	Brain	0.503	1.65461
12-c78	CD-1	M	Brain	0.482	1.64505
12-c78	CD-1	M	Brain	0.483	1.57329
12-c78	CD-1	M	Brain	0.475	1.62671
12-c78	CD-1	M	Brain	0.482	1.85385
12-c78	CD-1	F	Brain	0.48	2.02532
12-c78	CD-1	F	Brain	0.486	2.50515
12-c78	CD-1	F	Brain	0.521	2.52913
12-c78	CD-1	F	Brain	0.502	2.04065
12-c78	CD-1	F	Brain	0.53	2.31441
Im-1	Janvier	M	Thymus	0.021	0.1
Im-1	Janvier	M	Thymus	0.024	0.110599
Im-1	Janvier	M	Thymus	0.029	0.141463
Im-1	Janvier	M	Thymus	0.027	0.149171
Im-1	Janvier	M	Thymus	0.026	0.143646
Im-1	Janvier	M	Thymus	0.028	0.153005
Im-1	Janvier	M	Thymus	0.018	0.09375
Im-1	Janvier	M	Thymus	0.031	0.158163
Im-1	Janvier	M	Spleen	0.072	0.342857
Im-1	Janvier	M	Spleen	0.069	0.317972
Im-1	Janvier	M	Spleen	0.059	0.287805
Im-1	Janvier	M	Spleen	0.039	0.21547
Im-1	Janvier	M	Spleen	0.053	0.292818
Im-1	Janvier	M	Spleen	0.051	0.278689
Im-1	Janvier	M	Spleen	0.045	0.234375
Im-1	Janvier	M	Spleen	0.063	0.321429
Im-2	Janvier	F	Thymus	0.066	0.39521
Im-2	Janvier	F	Thymus	0.053	0.294444
Im-2	Janvier	F	Thymus	0.061	0.344633
Im-2	Janvier	F	Thymus	0.051	0.294798
Im-2	Janvier	F	Thymus	0.05	0.268817
Im-2	Janvier	F	Thymus	0.057	0.325714
Im-2	Janvier	F	Thymus	0.053	0.309942
Im-2	Janvier	F	Thymus	0.049	0.288235
Im-2	Janvier	F	Spleen	0.065	0.389222
Im-2	Janvier	F	Spleen	0.065	0.361111
Im-2	Janvier	F	Spleen	0.057	0.322034
Im-2	Janvier	F	Spleen	0.077	0.445087
Im-2	Janvier	F	Spleen	0.059	0.317204
Im-2	Janvier	F	Spleen	0.06	0.342857
Im-2	Janvier	F	Spleen	0.065	0.380117
Im-2	Janvier	F	Spleen	0.054	0.317647
Im-3	Janvier	M	Thymus	0.03	0.137615
Im-3	Janvier	M	Thymus	0.03	0.134529
Im-3	Janvier	M	Thymus	0.026	0.115044
Im-3	Janvier	M	Thymus	0.034	0.162679
Im-3	Janvier	M	Thymus	0.03	0.131579
Im-3	Janvier	M	Thymus	0.032	0.145455
Im-3	Janvier	M	Thymus	0.029	0.133028
Im-3	Janvier	M	Thymus	0.027	0.128571
Im-3	Janvier	M	Spleen	0.053	0.243119
Im-3	Janvier	M	Spleen	0.062	0.278027
Im-3	Janvier	M	Spleen	0.057	0.252212
Im-3	Janvier	M	Spleen	0.065	0.311005
Im-3	Janvier	M	Spleen	0.055	0.241228
Im-3	Janvier	M	Spleen	0.052	0.236364
Im-3	Janvier	M	Spleen	0.065	0.298165
Im-3	Janvier	M	Spleen	0.052	0.247619
Im-4	Janvier	F	Thymus	0.038	0.236025
Im-4	Janvier	F	Thymus	0.043	0.282895
Im-4	Janvier	F	Thymus	0.045	0.264706
Im-4	Janvier	F	Thymus	0.049	0.318182
Im-4	Janvier	F	Thymus	0.051	0.310976
Im-4	Janvier	F	Thymus	0.04	0.245399
Im-4	Janvier	F	Thymus	0.05	0.3125
Im-4	Janvier	F	Thymus	0.048	0.284024
Im-4	Janvier	F	Spleen	0.048	0.298137
Im-4	Janvier	F	Spleen	0.052	0.342105
Im-4	Janvier	F	Spleen	0.058	0.341176
Im-4	Janvier	F	Spleen	0.052	0.337662
Im-4	Janvier	F	Spleen	0.059	0.359756
Im-4	Janvier	F	Spleen	0.058	0.355828
Im-4	Janvier	F	Spleen	0.059	0.36875
Im-4	Janvier	F	Spleen	0.067	0.39645
Im-5	Janvier	F	Thymus	0.038	0.24359
Im-5	Janvier	F	Thymus	0.048	0.289157
Im-5	Janvier	F	Thymus	0.046	0.275449
Im-5	Janvier	F	Thymus	0.04	0.248447
Im-5	Janvier	F	Thymus	0.039	0.233533
Im-5	Janvier	F	Thymus	0.041	0.244048
Im-5	Janvier	F	Thymus	0.036	0.227848
Im-5	Janvier	F	Thymus	0.04	0.263158
Im-5	Janvier	F	Spleen	0.062	0.397436
Im-5	Janvier	F	Spleen	0.058	0.349398
Im-5	Janvier	F	Spleen	0.057	0.341317
Im-5	Janvier	F	Spleen	0.075	0.465839
Im-5	Janvier	F	Spleen	0.075	0.449102
Im-5	Janvier	F	Spleen	0.059	0.35119
Im-5	Janvier	F	Spleen	0.066	0.417722
Im-5	Janvier	F	Spleen	0.058	0.381579
Im-6	Janvier	F	Thymus	0.048	0.269663
Im-6	Janvier	F	Thymus	0.054	0.319527
Im-6	Janvier	F	Thymus	0.052	0.313253
Im-6	Janvier	F	Thymus	0.051	0.309091
Im-6	Janvier	F	Thymus	0.044	0.24581
Im-6	Janvier	F	Thymus	0.052	0.317073
Im-6	Janvier	F	Thymus	0.04	0.261438
Im-6	Janvier	F	Thymus	0.05	0.27933
Im-6	Janvier	F	Spleen	0.073	0.410112
Im-6	Janvier	F	Spleen	0.063	0.372781
Im-6	Janvier	F	Spleen	0.058	0.349398
Im-6	Janvier	F	Spleen	0.075	0.454545
Im-6	Janvier	F	Spleen	0.067	0.374302
Im-6	Janvier	F	Spleen	0.064	0.390244
Im-6	Janvier	F	Spleen	0.058	0.379085
Im-6	Janvier	F	Spleen	0.067	0.374302
Im-7	Janvier	F	Thymus	0.045	0.241935
Im-7	Janvier	F	Thymus	0.058	0.33526
Im-7	Janvier	F	Thymus	0.074	0.435294
Im-7	Janvier	F	Thymus	0.052	0.297143
Im-7	Janvier	F	Thymus	0.049	0.30625
Im-7	Janvier	F	Thymus	0.042	0.2625
Im-7	Janvier	F	Thymus	0.033	0.210191
Im-7	Janvier	F	Thymus	0.042	0.259259
Im-7	Janvier	F	Spleen	0.059	0.317204
Im-7	Janvier	F	Spleen	0.069	0.398844
Im-7	Janvier	F	Spleen	0.066	0.388235
Im-7	Janvier	F	Spleen	0.074	0.422857
Im-7	Janvier	F	Spleen	0.068	0.425
Im-7	Janvier	F	Spleen	0.063	0.39375
Im-7	Janvier	F	Spleen	0.059	0.375796
Im-7	Janvier	F	Spleen	0.057	0.351852
Im-8	Janvier	F	Thymus	0.044	0.25
Im-8	Janvier	F	Thymus	0.049	0.278409
Im-8	Janvier	F	Thymus	0.04	0.236686
Im-8	Janvier	F	Thymus	0.051	0.301775
Im-8	Janvier	F	Thymus	0.033	0.196429
Im-8	Janvier	F	Thymus	0.028	0.170732
Im-8	Janvier	F	Thymus	0.042	0.248521
Im-8	Janvier	F	Thymus	0.042	0.229508
Im-8	Janvier	F	Spleen	0.066	0.375
Im-8	Janvier	F	Spleen	0.058	0.329545
Im-8	Janvier	F	Spleen	0.061	0.360947
Im-8	Janvier	F	Spleen	0.065	0.384615
Im-8	Janvier	F	Spleen	0.059	0.35119
Im-8	Janvier	F	Spleen	0.051	0.310976
Im-8	Janvier	F	Spleen	0.058	0.343195
Im-8	Janvier	F	Spleen	0.083	0.453552
